# Supplementary material for: Depressive Symptoms and Their Impact on Quality of Life in Parkinson’s Disease: An Exploratory Network Analysis Approach
Source: J Clin Med. 2023 Jul 11;12(14):4616. doi: 10.3390/jcm12144616 (PMC10380984; doi:10.3390/jcm12144616)
Supplement: Supplementary file 1 [file jcm-12-04616-s001.zip]

Archive with 2 entries (2 files):
- jcm_nwbdi_supp_1.0.docx
- __MACOSX/._jcm_nwbdi_supp_1.0.docx
